# Supplementary material for: Deep learning classification of reading disability with regional brain volume features
Source: Neuroimage. Author manuscript; Available in PMC 2023 Jun 1. (PMC10167676; doi:10.1016/j.neuroimage.2023.120075)
Supplement: 2 [file NIHMS1896482-supplement-2.zip]

Archive with 32 entries (25 files):
- DyslexiaLearn-main/
- DyslexiaLearn-main/README.md
- DyslexiaLearn-main/dyslexialearn/
- DyslexiaLearn-main/dyslexialearn/__init__.py
- DyslexiaLearn-main/dyslexialearn/__pycache__/
- DyslexiaLearn-main/dyslexialearn/__pycache__/__init__.cpython-36.pyc
- DyslexiaLearn-main/dyslexialearn/autoencoder_train.py
- DyslexiaLearn-main/dyslexialearn/calculate_sensitivities.py
- DyslexiaLearn-main/dyslexialearn/latent_classifier.py
- DyslexiaLearn-main/dyslexialearn/predictor.py
- DyslexiaLearn-main/dyslexialearn/utils.py
- DyslexiaLearn-main/environment.yml
- DyslexiaLearn-main/input_configs/
- DyslexiaLearn-main/input_configs/ae_infer.json
- DyslexiaLearn-main/input_configs/ae_train.json
- DyslexiaLearn-main/input_configs/classifier.json
- DyslexiaLearn-main/input_configs/predict.json
- DyslexiaLearn-main/input_configs/sensitivities.json
- DyslexiaLearn-main/models/
- DyslexiaLearn-main/models/ae_model/
- DyslexiaLearn-main/models/ae_model/checkpoint
- DyslexiaLearn-main/models/ae_model/model.ckpt.data-00000-of-00001
- DyslexiaLearn-main/models/ae_model/model.ckpt.index
- DyslexiaLearn-main/models/ae_model/model.ckpt.meta
- DyslexiaLearn-main/models/ae_model/model_metadata.json
- DyslexiaLearn-main/models/cnn_classfier/
- DyslexiaLearn-main/models/cnn_classfier/checkpoint
- DyslexiaLearn-main/models/cnn_classfier/model.ckpt.data-00000-of-00001
- DyslexiaLearn-main/models/cnn_classfier/model.ckpt.index
- DyslexiaLearn-main/models/cnn_classfier/model.ckpt.meta
- DyslexiaLearn-main/requirements.txt
- DyslexiaLearn-main/setup.py
