# Supplementary material for: Deep learning classification of reading disability with regional brain volume features
Source: Neuroimage. Author manuscript; Available in PMC 2023 Jun 1. (PMC10167676; doi:10.1016/j.neuroimage.2023.120075)
Supplement: 2 [file NIHMS1896482-supplement-2.zip › DyslexiaLearn-main/input_configs/ae_train.json]

{
	"function": "train",
	"model_name": "ae_model2",
	"batch_size": 24,
	"train_steps": 100,
	"logging_interval": 3
}
