# Supplementary material for: Deep learning classification of reading disability with regional brain volume features
Source: Neuroimage. Author manuscript; Available in PMC 2023 Jun 1. (PMC10167676; doi:10.1016/j.neuroimage.2023.120075)
Supplement: 2 [file NIHMS1896482-supplement-2.zip › DyslexiaLearn-main/input_configs/classifier.json]

{
    "latent_files_dir": "out_data/latent_ae_model",
    "model_name": "classifier",
    "num_splits": 5,
    "save_all_models": true,
    "num_models_per_split": 3,
    "results_write": "results.json",
    "training_options":{
        "train_steps": 800,
        "dropout_rate": 0.5,
        "batch_size": 64
    }
}
