# Supplementary material for: Deep learning classification of reading disability with regional brain volume features
Source: Neuroimage. Author manuscript; Available in PMC 2023 Jun 1. (PMC10167676; doi:10.1016/j.neuroimage.2023.120075)
Supplement: 2 [file NIHMS1896482-supplement-2.zip › DyslexiaLearn-main/input_configs/sensitivities.json]

{
	"autoencoder_model": "ae_model",
	"classifier_model": "cnn_classifier",
	"num_perturbations_per_image": 2,
	"noise_shape":  [16, 16, 16], 
	"noise_mean": 0,
	"noise_std": 1
}
