# Supplementary material for: Deep learning classification of reading disability with regional brain volume features
Source: Neuroimage. Author manuscript; Available in PMC 2023 Jun 1. (PMC10167676; doi:10.1016/j.neuroimage.2023.120075)
Supplement: 2 [file NIHMS1896482-supplement-2.zip › DyslexiaLearn-main/models/ae_model/checkpoint]

model_checkpoint_path: "/home/fjoshi/dyslexia/brain_dataset/models/log_3/model.ckpt"
all_model_checkpoint_paths: "/home/fjoshi/dyslexia/brain_dataset/models/log_3/model.ckpt"
